# Supplementary material for: Constitutively active androgen receptor splice variants AR-V3, AR-V7 and AR-V9 are co-expressed in castration-resistant prostate cancer metastases
Source: Br J Cancer. 2018 Jul 10;119(3):347–56. doi: 10.1038/s41416-018-0172-0 (PMC6070921; doi:10.1038/s41416-018-0172-0)
Supplement: Supplementary file 1 — Supplementary Table S1 [file 41416_2018_172_MOESM1_ESM.xlsx]

## Sheet: Sample set 1
Sample set 1
Sample ID	PSA at diagnosis	pT stage	Prostatectomy Gleason score	Hormonal treatment	NGS method
BPH_337					whole genome, whole transcriptome
BPH_456					whole genome, whole transcriptome
BPH_651					whole genome, whole transcriptome
BPH_652					whole genome, whole transcriptome
BPH_656					whole genome, whole transcriptome
BPH_659					whole genome, whole transcriptome
BPH_665					whole genome, whole transcriptome
BPH_671					whole genome, whole transcriptome
BPH_677					whole genome, whole transcriptome
BPH_688					whole genome, whole transcriptome
BPH_689					whole genome, whole transcriptome
BPH_701					whole genome, whole transcriptome
PC_10286	5.4	T2b	<7		whole genome, whole transcriptome
PC_12517	5.9	T2b	7		whole genome, whole transcriptome, targeted RNA
PC_13943	4.9	T2b	7		whole genome, whole transcriptome, targeted RNA
PC_14670	7.5	T3b	8		whole genome, whole transcriptome
PC_15194	9.5	T3b	7		whole genome, whole transcriptome
PC_15420	12.6	T3a	7		whole genome, whole transcriptome
PC_15760	14	T3b	7		whole genome, whole transcriptome
PC_17163	19.8	T2b	7		whole genome, whole transcriptome
PC_17447	13.2	T3b	9		whole genome, whole transcriptome
PC_18307	5.1	T2b	7		whole genome, whole transcriptome, targeted RNA
PC_19403	7	T3b	7		whole genome, whole transcriptome, targeted RNA
PC_20873	8.3	T3a	7		whole genome, whole transcriptome
PC_22392	48.1	T3a	7		whole genome, whole transcriptome
PC_22603	7.54	T3a	<7		whole genome, whole transcriptome
PC_24173	8.5	T2b	<7		whole genome, whole transcriptome
PC_4538	8.9	T2b	7		whole genome, whole transcriptome
PC_470	17.6	T3b	8		whole genome, whole transcriptome
PC_4786	10.2	T2b	7		whole genome, whole transcriptome
PC_4906	4	T2b	<7		whole genome, whole transcriptome
PC_4980	3.5	T2b	<7		whole genome, whole transcriptome
PC_5934	9.6	T2b	<7		whole genome, whole transcriptome
PC_6102	4.4	T2b	7		whole genome, whole transcriptome
PC_6174	6	T3b	8		whole genome, whole transcriptome
PC_6342	13.4	T2b	7		whole genome, whole transcriptome, targeted RNA
PC_6488	4.2	T2b	7		whole genome, whole transcriptome
PC_6864	4.8	T3a	10		whole genome, whole transcriptome
PC_7875	14.7	T3b	8		whole genome, whole transcriptome
PC_8131	6.7	T2b	<7		whole genome, whole transcriptome
PC_8438	10.1	T3b	8		whole genome, whole transcriptome, targeted RNA
PC_9324	10.3	T3a	<7		whole genome, whole transcriptome
CRPC_261				ADT	whole genome, whole transcriptome
CRPC_278				ADT	whole genome, whole transcriptome
CRPC_305				ADT	whole genome, whole transcriptome
CRPC_348				ADT	whole genome, whole transcriptome
CRPC_435				ADT	whole genome, whole transcriptome
CRPC_489				ADT	whole genome, whole transcriptome
CRPC_530				ADT	whole genome, whole transcriptome
CRPC_531				ADT	whole genome, whole transcriptome
CRPC_539				ADT	whole genome, whole transcriptome
CRPC_541				ADT	whole genome, whole transcriptome
CRPC_542				ADT	whole genome, whole transcriptome
CRPC_543				ADT	whole genome, whole transcriptome
CRPC_697				ADT	whole genome, whole transcriptome

## Sheet:  Sample set 2_prostatectomies
Sample set 2_prostatectomies
Sample ID	PSA at diagnosis	pT stage	Prostatectomy Gleason score	NGS method
5326	5.7	T2b	7	targeted RNA
12517	5.9	T2b	7	targeted RNA, whole genome, whole transcriptome
13569	5.6	T2	<7	targeted RNA
16338	10.3	T2b	7	targeted RNA
17810	4.1	T3b	9	targeted RNA
18307	5.1	T2b	7	targeted RNA, whole genome, whole transcriptome
19403	7	T3b	7	targeted RNA, whole genome, whole transcriptome
20581	6.59	T2b	7	targeted RNA
6342	13.4	T2b	7	targeted RNA, whole genome, whole transcriptome
8438	10.1	T3b	8	targeted RNA, whole genome, whole transcriptome
14451	6	T2	7	targeted RNA
16932	5.8	T3a	9	targeted RNA
5601	12.3	T3a	7	targeted RNA
11423	12.2	T3a	9	targeted RNA
12189	21	T3a	7	targeted RNA
22709	5	T2	<7	targeted RNA
23284	9.3	T2	<7	targeted RNA
1669	8.4	T2b	7	targeted RNA
13943	4.9	T2b	7	targeted RNA, whole genome, whole transcriptome
8449	4.2	T2b	<7	targeted DNA, targeted RNA
13057	4.5	T2b	7	targeted DNA, targeted RNA
13443	6	T2b	<7	targeted DNA, targeted RNA
4581	6.6	T2c	<7	targeted DNA, targeted RNA
17800	9.9	T3b	7	targeted DNA, targeted RNA

## Sheet: Sample set 2_LN mets
Sample set 2_lymph node metastases
Patient ID	Sample ID	Sample type	Age	PSA prior to pelvic node dissection	Primary tumor Gleason score	Right pelvic lymph nodes (positive lymph nodes for carcinoma/all lymph nodes excised)	Left pelvic lymph nodes (positive lymph nodes for carcinoma/all lymph nodes excised)	NGS method
PB50	21688	lymph node metastasis	69	21	7	1/10	4/13	targeted DNA, targeted RNA
PB133	21691	lymph node metastasis	70	69.7	9	2/6	2/3	targeted DNA, targeted RNA
PB142	21747	lymph node metastasis	61	26.2	9	3/8	2/7	targeted DNA, targeted RNA
PB170	21080	lymph node metastasis	57	3.3	<7	0/3	1/11	targeted DNA
PB259	21752	lymph node metastasis	69	32.3	7	1/3	1/3	targeted DNA, targeted RNA
PB273	21694	lymph node metastasis	53	29	7	1/3	none removed	targeted DNA, targeted RNA
PB275	21087	lymph node metastasis	66	123	<7	3/6	1/5	targeted DNA
PB283	21089	lymph node metastasis	68	unknown	unknown	0/8	3/20	targeted DNA

## Sheet: Sample set 2_mCRPCs
Sample set 2_mCRPCs
Patient ID	Sample ID	Nucleic acid	Sample type	Organ site	NGS method
A1	21040	DNA	metastasis	subdural	targeted DNA
A1	21039	DNA	normal	spleen	targeted DNA
A1	21626	RNA	metastasis	subdural	targeted RNA
A1	21830	RNA	normal	adrenal gland	targeted RNA
A2	21042	DNA	metastasis	liver	targeted DNA
A2	21041	DNA	normal	kidney	targeted DNA
A2	21673	RNA	metastasis	liver	targeted RNA
A2	21838	RNA	normal	testicle	targeted RNA
A3	21044	DNA	metastasis	pelvic paraaortic lymph node	targeted DNA
A3	21043	DNA	normal	kidney	targeted DNA
A3	21743	RNA	metastasis	pelvic paraaortic lymph node	targeted RNA
A3	21834	RNA	normal	liver	targeted RNA
A4	21046	DNA	metastasis	liver	targeted DNA
A4	21045	DNA	normal	EBV (Epstein-Barr virus) transformed lymphocytes	targeted DNA
A4	21632	RNA	metastasis	liver	targeted RNA
A4	21810	RNA	normal	prostate	targeted RNA
A5	21048	DNA	metastasis	left iliac lymph node	targeted DNA
A5	21047	DNA	normal	spleen	targeted DNA
A5	21675	RNA	metastasis	left iliac lymph node	targeted RNA
A5	21836	RNA	normal	liver	targeted RNA
A7	20681	DNA	metastasis	right subdural	targeted DNA
A7	21254	DNA	normal	liver	targeted DNA
A7	21677	RNA	metastasis	right subdural	targeted RNA
A7	21808	RNA	normal	liver	targeted RNA
A8	21050	DNA	metastasis	liver	targeted DNA
A8	21049	DNA	normal	kidney	targeted DNA
A8	21636	RNA	metastasis	liver	targeted RNA
A8	21818	RNA	normal	testicle	targeted RNA
A9	20685	DNA	metastasis	periportal lymph node	targeted DNA
A9	20686	DNA	normal	liver	targeted DNA
A9	21679	RNA	metastasis	periportal lymph node	targeted RNA
A9	21721	RNA	normal	liver	targeted RNA
A10	21804	RNA	metastasis	periportal lymph node	targeted RNA
A10	21820	RNA	normal	liver	targeted RNA
A11	21052	DNA	metastasis	linguinal lymph node	targeted DNA
A11	21051	DNA	normal	liver	targeted DNA
A11	21639	RNA	metastasis	linguinal lymph node	targeted RNA
A11	21726	RNA	normal	liver	targeted RNA
A12	21745	RNA	metastasis	mediastinal lymph node	targeted RNA
A12	21828	RNA	normal	kidney	targeted RNA
A13	21054	DNA	metastasis	L3 vertebral bone	targeted DNA
A13	21053	DNA	normal	liver	targeted DNA
A13	21681	RNA	metastasis	L3 vertebral bone	targeted RNA
A13	21731	RNA	normal	liver	targeted RNA
A14	20389	DNA	metastasis	liver	targeted DNA
A14	21055	DNA	normal	liver	targeted DNA
A14	21734	RNA	metastasis	liver	targeted RNA
A14	21642	RNA	normal	liver	targeted RNA
A16	21057	DNA	metastasis	left pulmonary hilar lymph node	targeted DNA
A16	21056	DNA	normal	liver	targeted DNA
A16	21504	RNA	metastasis	left pulmonary hilar lymph node	targeted RNA
A16	21824	RNA	normal	liver	targeted RNA
A17	21736	RNA	metastasis	cranial subdural cavity	targeted RNA
A17	21741	RNA	normal	kidney	targeted RNA
A18	21059	DNA	metastasis	left cervical lymph node	targeted DNA
A18	21058	DNA	normal	kidney	targeted DNA
A18	21644	RNA	metastasis	left cervical lymph node	targeted RNA
A19	21061	DNA	metastasis	left pelvic lymph node	targeted DNA
A19	21060	DNA	normal	liver	targeted DNA
A19	21506	RNA	metastasis	left pelvic lymph node	targeted RNA
A19	21806	RNA	normal	liver	targeted RNA
A21	20401	DNA	metastasis	liver	targeted DNA
A21	20186	RNA	metastasis	liver	targeted RNA
A21	21826	RNA	normal	kidney	targeted RNA
A22	21062	DNA	metastasis	right pelvic lymph node	targeted DNA
A22	21683	RNA	metastasis	right pelvic lymph node	targeted RNA
A23	20398	DNA	metastasis	liver	targeted DNA
A23	21063	DNA	normal	spleen	targeted DNA
A23	21514	RNA	metastasis	liver	targeted RNA
A23	21719	RNA	normal	spleen	targeted RNA
A24	21064	DNA	metastasis	right rib 7	targeted DNA
A24	21496	RNA	metastasis	right rib 7	targeted RNA
A24	21500	RNA	normal	spleen	targeted RNA
A26	21066	DNA	metastasis	L4 vertebral bone with hemorrhagic features	targeted DNA
A26	21065	DNA	normal	spleen	targeted DNA
A26	21508	RNA	metastasis	L4 vertebral bone with hemorrhagic features	targeted RNA
A26	21778	RNA	normal	spleen	targeted RNA
A27	21068	DNA	metastasis	right axillary lymph node	targeted DNA
A27	21067	DNA	normal	spleen	targeted DNA
A27	21510	RNA	metastasis	right axillary lymph node	targeted RNA
A27	21780	RNA	normal	spleen	targeted RNA
A28	21070	DNA	metastasis	left superficial inguinal lymph node	targeted DNA
A28	21069	DNA	normal	spleen	targeted DNA
A28	21512	RNA	metastasis	left superficial inguinal lymph node	targeted RNA
A28	21783	RNA	normal	spleen	targeted RNA
A29	21769	RNA	metastasis	right superficial inguinal lymph node	targeted RNA
A29	21789	RNA	normal	spleen	targeted RNA
A30	20399	DNA	metastasis	liver	targeted DNA
A30	21071	DNA	normal	spleen	targeted DNA
A30	21647	RNA	metastasis	liver	targeted RNA
A30	21822	RNA	normal	spleen	targeted RNA
A31	21773	RNA	metastasis	left adrenal	targeted RNA
A31	21791	RNA	normal	liver	targeted RNA
A32	21775	RNA	metastasis	right humerus	targeted RNA
A32	21794	RNA	normal	spleen	targeted RNA
A33	21073	DNA	metastasis	left axillary lymph node	targeted DNA
A33	21072	DNA	normal	liver	targeted DNA
A33	21685	RNA	metastasis	left axillary lymph node	targeted RNA
A33	21814	RNA	normal	liver	targeted RNA
A34	21802	RNA	metastasis	liver	targeted RNA
A34	21799	RNA	normal	spleen	targeted RNA
A35	21650	RNA	normal	iver	targeted RNA

## Sheet: Treatments_mCRPC patients
Treatments_mCRPC patients
Patient ID	AR mutation (if any)	Hormonal treatment (in chronological order)	Corticostreroid treatment (in chronological order)
A1		ADT
A2	L702H	flutamide, leuprolide, ketoconazole	hydrocortisone, prednisone
A3		ADT
A4		ADT
A5		ADT
A7		ADT
A8		ADT
A9		ADT
A10		ADT
A11		ADT
A12		ADT
A13		ADT
A14		ADT
A16		ADT
A17		ADT
A18		ADT
A19		ADT
A21	L702H	leuprolide, flutamide	dexamethasone, methylprednisolone, prednisone
A22	T878A	leuprolide, flutamide, goserelin	hydrocortisone, prednisone
A23		ADT
A24	T878A	flutamide, goserelin	hydrocortisone, prednisone
A26		ADT
A27		ADT
A28		ADT
A29		ADT
A30		ADT
A31		ADT
A32		ADT
A33	L702H	orchiectomy, flutamide, bicalutamide, ketoconazole	hydrocortisone, dexamethasone
A34		ADT
