# Supplementary material for: Constitutively active androgen receptor splice variants AR-V3, AR-V7 and AR-V9 are co-expressed in castration-resistant prostate cancer metastases
Source: Br J Cancer. 2018 Jul 10;119(3):347–56. doi: 10.1038/s41416-018-0172-0 (PMC6070921; doi:10.1038/s41416-018-0172-0)
Supplement: Supplementary file 3 — Supplementary Table S3 [file 41416_2018_172_MOESM3_ESM.xlsx]

## Sheet: AR-V3
AR-V3
	Prostatectomy	Lymph node metastases
Prostatectomy
Lymph node metastases	0.2947
CRPC metastases	0.0019**	0.0302*

## Sheet: AR-V7
AR-V7
	Prostatectomy	Lymph node metastases
Prostatectomy
Lymph node metastases	0.7458
CRPC metastases	0.0054**	0.2372

## Sheet: AR-V9
AR-V9
	Prostatectomy	Lymph node metastases
Prostatectomy
Lymph node metastases	0.3532
CRPC metastases	0.0007***	0.0201*
