# Supplementary material for: Constitutively active androgen receptor splice variants AR-V3, AR-V7 and AR-V9 are co-expressed in castration-resistant prostate cancer metastases
Source: Br J Cancer. 2018 Jul 10;119(3):347–56. doi: 10.1038/s41416-018-0172-0 (PMC6070921; doi:10.1038/s41416-018-0172-0)
Supplement: Supplementary file 4 — Supplementary Table S4 [file 41416_2018_172_MOESM4_ESM.xlsx]

## Sheet: Sheet1
PATIENT ID	MUTATION NAME	CHROM	POSITION	REF	ALT	FUNCTION	EXONIC_FUNCTION	AA_CHANGE	READS	VAF
A2	AR: L702H	chrX	66931463	T	A	exonic	nonsynonymous SNV	AR:NM_000044:exon4:c.T2105A:p.L702H,AR:NM_001011645:exon4:c.T509A:p.L170H	74:169	0.43787
A21	AR: L702H	chrX	66931463	T	A	exonic	nonsynonymous SNV	AR:NM_000044:exon4:c.T2105A:p.L702H,AR:NM_001011645:exon4:c.T509A:p.L170H	57:975	0.0584615
A33	AR: L702H	chrX	66931463	T	A	exonic	nonsynonymous SNV	AR:NM_000044:exon4:c.T2105A:p.L702H,AR:NM_001011645:exon4:c.T509A:p.L170H	47:180	0.261111
A22	AR: T878A	chrX	66943552	A	G	exonic	nonsynonymous SNV	AR:NM_000044:exon8:c.A2632G:p.T878A,AR:NM_001011645:exon8:c.A1036G:p.T346A	27:146	0.184932
A24	AR: T878A	chrX	66943552	A	G	exonic	nonsynonymous SNV	AR:NM_000044:exon8:c.A2632G:p.T878A,AR:NM_001011645:exon8:c.A1036G:p.T346A	564:578	0.975779
PB50	FOXA1: G39R	chr14	38061874	C	G	exonic	nonsynonymous SNV	FOXA1:NM_004496:exon2:c.G115C:p.G39R	44:270	0.162963
PB283	FOXA1: S250F	chr14	38061240	G	A	exonic	nonsynonymous SNV	FOXA1:NM_004496:exon2:c.C749T:p.S250F	83:265	0.313208
A16	FOXA1: R265H	chr14	38061195	C	T	exonic	nonsynonymous SNV	FOXA1:NM_004496:exon2:c.G794A:p.R265H	80:139	0.57554
PB273	FOXA1: R447fs	chr14	38060648	C	-	exonic	frameshift deletion	FOXA1:NM_004496:exon2:c.1341delG:p.R447fs	97:250	0.388
A21	SPOP: F102C	chr17	47696643	A	C	exonic	nonsynonymous SNV	SPOP:NM_001007228:exon4:c.T305G:p.F102C,SPOP:NM_001007227:exon5:c.T305G:p.F102C,SPOP:NM_001007229:exon5:c.T305G:p.F102C,SPOP:NM_003563:exon5:c.T305G:p.F102C,SPOP:NM_001007226:exon6:c.T305G:p.F102C,SPOP:NM_001007230:exon6:c.T305G:p.F102C	108:252	0.428571
PB142	SPOP: F102C	chr17	47696643	A	C	exonic	nonsynonymous SNV	SPOP:NM_001007228:exon4:c.T305G:p.F102C,SPOP:NM_001007227:exon5:c.T305G:p.F102C,SPOP:NM_001007229:exon5:c.T305G:p.F102C,SPOP:NM_003563:exon5:c.T305G:p.F102C,SPOP:NM_001007226:exon6:c.T305G:p.F102C,SPOP:NM_001007230:exon6:c.T305G:p.F102C	162:358	0.452514
A33	SPOP: F133V	chr17	47696426	A	C	exonic	nonsynonymous SNV	SPOP:NM_001007228:exon5:c.T397G:p.F133V,SPOP:NM_001007227:exon6:c.T397G:p.F133V,SPOP:NM_001007229:exon6:c.T397G:p.F133V,SPOP:NM_003563:exon6:c.T397G:p.F133V,SPOP:NM_001007226:exon7:c.T397G:p.F133V,SPOP:NM_001007230:exon7:c.T397G:p.F133V	74:210	0.352381
